# Supplementary material for: The Development of a Program to Identify and Manage Apathy in Residents with Korsakoff’s Syndrome: A Qualitative Exploration of Patient, Family Caregiver, and Professional Caregiver Perspectives
Source: Geriatrics (Basel). 2025 Nov 6;10(6):146. doi: 10.3390/geriatrics10060146 (PMC12641665; doi:10.3390/geriatrics10060146)
Supplement: Supplementary file 1 [file geriatrics-10-00146-s001.zip]

Archive with 1 entries (1 files):
- geriatrics-3820072-supplementary.pdf
